# Supplementary material for: Standardized Diagnostic Assays for Omsk Hemorrhagic Fever Virus
Source: Pathogens. 2025 Oct 27;14(11):1093. doi: 10.3390/pathogens14111093 (PMC12655418; doi:10.3390/pathogens14111093)
Supplement: Supplementary file 1 [file pathogens-14-01093-s001.zip]

Archive with 1 entries (1 files):
- pathogens-3936452-supplementary.pdf
